# Supplementary material for: The influence of occupational heat stress on serum inflammatory cytokines among traditional bakery workers in Iran
Source: PLoS One. 2024 May 6;19(5):e0302847. doi: 10.1371/journal.pone.0302847 (PMC11073666; doi:10.1371/journal.pone.0302847)
Supplement: S1 Data — (XLSX) [file pone.0302847.s001.xlsx]

## Sheet: data.final
NO	CODE	AGE	Age.cat	Weight	height	BMI	BMI2cat	BMI3cat	job.5cat	job.2cat	Experienceyears	Experience.2cat	Experience.3cat	Dailyworkhours	dailywork.2cat	Smoking	Vegetables	Exercise	WBGT.total	Thestateofexposuretothermalstressaccordingtothestandard	thestate.exposure.code	IL6	IL1β	TNFα	CRP	IL6.cat	IL1B.cat	TNFa.cat	CRP.cat	inflamation.4grade	inflamation2grade
3	6	27	lower30	74	160	28.9062	up25.01	25.01-29.99	bayker3	bayker	5	lower15	lower10	10	upper8.01	yes	yes	no	24.75	Acceptable Limit (Within the permissible exposure limit)	Acceptable Limit	76.1	122.6	105.3	0.4	normal	normal	normal	normal	normal	normal
4	8	26	lower30	96	173	32.0759	up25.01	up30.00	bayker3	bayker	4	lower15	lower10	10	upper8.01	no	no	yes	23.75	Acceptable Limit (Within the permissible exposure limit)	Acceptable Limit	72.4	25.9	88	1.2	normal	normal	normal	normal	normal	normal
6	10	30	lower30	70	175	22.8571	low 25	low25	bayker3	bayker	5	lower15	lower10	8	lower8	yes	yes	no	25.25	Acceptable Limit (Within the permissible exposure limit)	Acceptable Limit	90.8	86.6	96.9	2.8	normal	normal	normal	normal	normal	normal
12	21	30	lower30	54	163	20.3244	low 25	low25	bayker3	bayker	10	lower15	lower10	9	upper8.01	no	yes	no	24.25	Acceptable Limit (Within the permissible exposure limit)	Acceptable Limit	84.9	23.4	128.7	0.9	normal	normal	normal	normal	normal	normal
13	22	31	30-40	70	166	25.4028	up25.01	25.01-29.99	bayker3	bayker	12	lower15	10-19	9	upper8.01	yes	yes	no	26.75	Acceptable Limit (Within the permissible exposure limit)	Acceptable Limit	79.8	134.69	116.1	1.1	normal	normal	normal	normal	normal	normal
14	23	34	30-40	67	165	24.6097	low 25	low25	bayker4	bayker	5	lower15	lower10	9	upper8.01	no	yes	no	27.25	Acceptable Limit (Within the permissible exposure limit)	Acceptable Limit	79.3	118	128.1	1	normal	normal	normal	normal	normal	normal
31	52	41	uppre40	74	168	26.2188	up25.01	25.01-29.99	bayker1	bayker	25	upper15.01	upper19	10	upper8.01	yes	yes	no	26.225	Acceptable Limit (Within the permissible exposure limit)	Acceptable Limit	62.1	171.6	93.6	3.2	normal	normal	normal	normal	normal	normal
32	54	37	30-40	78	172	26.3656	up25.01	25.01-29.99	bayker3	bayker	21	upper15.01	upper19	6	lower8	yes	yes	no	26.75	Acceptable Limit (Within the permissible exposure limit)	Acceptable Limit	60.1	174.2	92.1	2.7	normal	normal	normal	normal	normal	normal
38	64	38	30-40	83	171	28.3848	up25.01	25.01-29.99	bayker3	bayker	17	upper15.01	10-19	10	upper8.01	yes	yes	no	26.225	Acceptable Limit (Within the permissible exposure limit)	Acceptable Limit	17	201.9	90.6	1.3	normal	normal	normal	normal	normal	normal
44	72	26	lower30	80	178	25.2493	up25.01	25.01-29.99	bayker4	bayker	3	lower15	lower10	8	lower8	yes	no	no	26.75	Acceptable Limit (Within the permissible exposure limit)	Acceptable Limit	17	201.9	90.6	1.3	normal	normal	normal	normal	normal	normal
81	219	32	30-40	63	173	21.0498	low 25	low25	bayker1	bayker	15	lower15	10-19	10	upper8.01	yes	yes	no	26.75	Acceptable Limit (Within the permissible exposure limit)	Acceptable Limit	62.4	203.6	145.7	1.8	normal	normal	normal	normal	normal	normal
82	220	23	lower30	76	177	24.2587	low 25	low25	bayker3	bayker	7	lower15	lower10	8	lower8	yes	yes	no	25.25	Acceptable Limit (Within the permissible exposure limit)	Acceptable Limit	74.2	198.4	108.1	3.3	normal	normal	normal	normal	normal	normal
83	222	25	lower30	90	178	28.4055	up25.01	25.01-29.99	baker2	bayker	10	lower15	lower10	8	lower8	yes	no	no	26.5	Acceptable Limit (Within the permissible exposure limit)	Acceptable Limit	64.3	51.7	106.9	3.5	normal	normal	normal	normal	normal	normal
85	224	38	30-40	70	172	23.6614	low 25	low25	bayker3	bayker	24	upper15.01	upper19	10	upper8.01	yes	yes	no	26.75	Acceptable Limit (Within the permissible exposure limit)	Acceptable Limit	87.2	168.5	126.5	1.6	normal	normal	normal	normal	normal	normal
86	229	28	lower30	75	161	28.9341	up25.01	25.01-29.99	bayker3	bayker	10	lower15	lower10	8	lower8	yes	yes	no	26	Acceptable Limit (Within the permissible exposure limit)	Acceptable Limit	90.7	439.7	197.9	1.8	normal	normal	normal	normal	normal	normal
89	232	35	30-40	77	177	24.5779	low 25	low25	baker2	bayker	2	lower15	lower10	8	lower8	yes	yes	no	26.75	Acceptable Limit (Within the permissible exposure limit)	Acceptable Limit	74.2	44.9	115.6	1.1	normal	normal	normal	normal	normal	normal
90	233	46	uppre40	72	179	22.4712	low 25	low25	bayker4	bayker	20	upper15.01	upper19	10	upper8.01	no	yes	yes	22.25	Acceptable Limit (Within the permissible exposure limit)	Acceptable Limit	91.3	275	123.8	1.5	normal	normal	normal	normal	normal	normal
6	6	38	30-40	87	180	26.8518	up25.01	25.01-29.99	official	0fficial	14	lower15	10-19	9	upper8.01	yes	yes	no	21	Acceptable Limit (Within the permissible exposure limit)	Acceptable Limit	54.6	22.6	77.5	1.5	normal	normal	normal	normal	normal	normal
8	8	50	uppre40	79	180	24.8272	low 25	low25	official	0fficial	15	lower15	10-19	8	lower8	yes	yes	no	21	Acceptable Limit (Within the permissible exposure limit)	Acceptable Limit	115	37.2	81.6	1.8	normal	normal	normal	normal	normal	normal
13	13	35	30-40	80	182	24.1516	low 25	low25	official	0fficial	8	lower15	lower10	9	upper8.01	no	yes	no	22	Acceptable Limit (Within the permissible exposure limit)	Acceptable Limit	35.4	20.8	65.2	0.9	normal	normal	normal	normal	normal	normal
15	15	42	uppre40	87	179	27.1527	up25.01	25.01-29.99	official	0fficial	19	upper15.01	10-19	8	lower8	no	no	yes	21	Acceptable Limit (Within the permissible exposure limit)	Acceptable Limit	103	33.1	35.2	1.5	normal	normal	normal	normal	normal	normal
8	14	21	lower30	54	173	18.0427	low 25	low25	bayker3	bayker	5	lower15	lower10	11	upper8.01	yes	yes	no	28.1	Unacceptable limit (Above the exposure limit)	Unacceptable Limit	159	406.4	186.4	2.3	normal	normal	normal	normal	normal	normal
10	17	40	30-40	54	171	18.4672	low 25	low25	bayker4	bayker	20	upper15.01	upper19	12	upper8.01	yes	yes	no	28.15	Unacceptable limit (Above the exposure limit)	Unacceptable Limit	82.3	75.9	103.5	3.5	normal	normal	normal	normal	normal	normal
16	26	44	uppre40	79	167	28.3266	up25.01	25.01-29.99	bayker3	bayker	27	upper15.01	upper19	10	upper8.01	yes	yes	no	29.25	Unacceptable limit (Above the exposure limit)	Unacceptable Limit	65.5	32.4	105.7	1.8	normal	normal	normal	normal	normal	normal
18	28	44	uppre40	74	164	27.5134	up25.01	25.01-29.99	baker2	bayker	17	upper15.01	10-19	10	upper8.01	no	yes	no	31.525	Unacceptable limit (Above the exposure limit)	Unacceptable Limit	64.4	54.3	99.3	3.8	normal	normal	normal	normal	normal	normal
23	36	25	lower30	73	174	24.1115	low 25	low25	bayker3	bayker	8	lower15	lower10	9	upper8.01	yes	yes	no	28.1	Unacceptable limit (Above the exposure limit)	Unacceptable Limit	74	87.7	93.7	2.5	normal	normal	normal	normal	normal	normal
24	38	30	lower30	70	175	22.8571	low 25	low25	bayker3	bayker	15	lower15	10-19	10	upper8.01	no	yes	no	30.25	Unacceptable limit (Above the exposure limit)	Unacceptable Limit	76.3	203.2	95	1.2	normal	normal	normal	normal	normal	normal
25	39	30	lower30	86	171	29.4108	up25.01	25.01-29.99	baker2	bayker	15	lower15	10-19	8	lower8	yes	yes	no	29.5	Unacceptable limit (Above the exposure limit)	Unacceptable Limit	88.4	152.69	95.5	3.2	normal	normal	normal	normal	normal	normal
30	47	39	30-40	69	178	21.7776	low 25	low25	bayker3	bayker	19	upper15.01	10-19	10	upper8.01	yes	yes	no	30.25	Unacceptable limit (Above the exposure limit)	Unacceptable Limit	57.7	54.9	104.1	2.4	normal	normal	normal	normal	normal	normal
35	57	32	30-40	73	174	24.1115	low 25	low25	bayker3	bayker	15	lower15	10-19	9	upper8.01	yes	yes	no	28.1	Unacceptable limit (Above the exposure limit)	Unacceptable Limit	58	95.2	97.6	0.8	normal	normal	normal	normal	normal	normal
36	58	30	lower30	54	163	20.3244	low 25	low25	bayker3	bayker	15	lower15	10-19	8	lower8	no	yes	no	29	Unacceptable limit (Above the exposure limit)	Unacceptable Limit	57.9	175.3	105	2.9	normal	normal	normal	normal	normal	normal
40	67	35	30-40	64	158	25.6369	up25.01	25.01-29.99	bayker3	bayker	1	lower15	lower10	12	upper8.01	yes	yes	no	27.5	Unacceptable limit (Above the exposure limit)	Unacceptable Limit	36.3	134	102	3.6	normal	normal	normal	normal	normal	normal
42	69	32	30-40	90	181	27.4717	up25.01	25.01-29.99	bayker3	bayker	9	lower15	lower10	10	upper8.01	no	no	yes	28.15	Unacceptable limit (Above the exposure limit)	Unacceptable Limit	109.7	410.5	113.5	2.9	normal	normal	normal	normal	normal	normal
43	71	30	lower30	62	168	21.9671	low 25	low25	baker2	bayker	2	lower15	lower10	15	upper8.01	no	no	yes	28	Unacceptable limit (Above the exposure limit)	Unacceptable Limit	78	293.8	120.7	3.9	normal	normal	normal	normal	normal	normal
49	77	30	lower30	54	163	20.3244	low 25	low25	bayker1	bayker	2	lower15	lower10	8	lower8	yes	yes	no	28	Unacceptable limit (Above the exposure limit)	Unacceptable Limit	104.2	177	100.1	2.5	normal	normal	normal	normal	normal	normal
50	78	42	uppre40	83	153	35.4564	up25.01	up30.00	bayker3	bayker	15	lower15	10-19	10	upper8.01	no	yes	no	28	Unacceptable limit (Above the exposure limit)	Unacceptable Limit	59.7	280.8	98	3.9	normal	normal	normal	normal	normal	normal
53	83	31	30-40	71	167	25.4581	up25.01	25.01-29.99	bayker3	bayker	14	lower15	10-19	9	upper8.01	yes	yes	no	27.5	Unacceptable limit (Above the exposure limit)	Unacceptable Limit	98.2	154	122.9	3.9	normal	normal	normal	normal	normal	normal
58	94	42	uppre40	89	176	28.7319	up25.01	25.01-29.99	bayker3	bayker	13	lower15	10-19	8	lower8	yes	yes	no	28.1	Unacceptable limit (Above the exposure limit)	Unacceptable Limit	58.2	#NULL!	92.5	2.9	normal	#NULL!	normal	normal	normal	normal
60	99	26	lower30	76	174	25.1024	up25.01	25.01-29.99	bayker3	bayker	9	lower15	lower10	12	upper8.01	no	yes	no	28	Unacceptable limit (Above the exposure limit)	Unacceptable Limit	113.9	117.4	222.3	3.1	normal	normal	normal	normal	normal	normal
62	104	38	30-40	60	164	22.3081	low 25	low25	bayker3	bayker	12	lower15	10-19	10	upper8.01	yes	yes	no	27.5	Unacceptable limit (Above the exposure limit)	Unacceptable Limit	53.4	30.4	105.8	0.9	normal	normal	normal	normal	normal	normal
68	115	20	lower30	57	174	18.8268	low 25	low25	bayker4	bayker	5	lower15	lower10	14	upper8.01	no	no	no	27.5	Unacceptable limit (Above the exposure limit)	Unacceptable Limit	138.2	502.5	193.3	3.6	normal	normal	normal	normal	normal	normal
69	116	41	uppre40	72	160	28.125	up25.01	25.01-29.99	baker2	bayker	20	upper15.01	upper19	10	upper8.01	no	yes	no	28.1	Unacceptable limit (Above the exposure limit)	Unacceptable Limit	74.6	187	109.1	3.8	normal	normal	normal	normal	normal	normal
72	121	40	30-40	54	163	20.3244	low 25	low25	bayker4	bayker	25	upper15.01	upper19	8	lower8	yes	yes	no	28.775	Unacceptable limit (Above the exposure limit)	Unacceptable Limit	68.6	234.4	116.3	3.6	normal	normal	normal	normal	normal	normal
73	135	52	uppre40	87	167	31.1951	up25.01	up30.00	bayker4	bayker	30	upper15.01	upper19	8	lower8	no	yes	no	28.15	Unacceptable limit (Above the exposure limit)	Unacceptable Limit	72.3	133.4	110.8	3.6	normal	normal	normal	normal	normal	normal
75	143	41	uppre40	74	175	24.1633	low 25	low25	bayker3	bayker	25	upper15.01	upper19	10	upper8.01	yes	yes	no	28	Unacceptable limit (Above the exposure limit)	Unacceptable Limit	28.6	54	122.6	1.8	normal	normal	normal	normal	normal	normal
87	230	32	30-40	57	167	20.4382	low 25	low25	bayker1	bayker	15	lower15	10-19	8	lower8	yes	yes	no	31.25	Unacceptable limit (Above the exposure limit)	Unacceptable Limit	78.1	201.5	131	2.9	normal	normal	normal	normal	normal	normal
88	231	30	lower30	90	183	26.8745	up25.01	25.01-29.99	bayker1	bayker	4	lower15	lower10	10	upper8.01	no	no	yes	30.5	Unacceptable limit (Above the exposure limit)	Unacceptable Limit	74.8	111.5	110	2.2	normal	normal	normal	normal	normal	normal
1	2	40	30-40	54	171	18.4672	low 25	low25	bayker3	bayker	6	lower15	lower10	8	lower8	yes	yes	no	24.75	Acceptable Limit (Within the permissible exposure limit)	Acceptable Limit	7.2	0.6	15	0.8	normal	abnormal	normal	normal	inflamation grade1	total.inflamation
2	3	30	lower30	73	174	24.1115	low 25	low25	bayker3	bayker	15	lower15	10-19	8	lower8	yes	yes	no	25	Acceptable Limit (Within the permissible exposure limit)	Acceptable Limit	51.9	0.1	74.1	0.5	normal	abnormal	normal	normal	inflamation grade1	total.inflamation
11	20	23	lower30	73	174	24.1115	low 25	low25	bayker1	bayker	5	lower15	lower10	12	upper8.01	yes	yes	no	26.225	Acceptable Limit (Within the permissible exposure limit)	Acceptable Limit	123	1.4	107.1	1.9	normal	abnormal	normal	normal	inflamation grade1	total.inflamation
17	27	43	uppre40	77	169	26.9598	up25.01	25.01-29.99	bayker3	bayker	28	upper15.01	upper19	10	upper8.01	yes	yes	yes	23	Acceptable Limit (Within the permissible exposure limit)	Acceptable Limit	60.3	0.4	94.9	3.5	normal	abnormal	normal	normal	inflamation grade1	total.inflamation
26	40	37	30-40	88	172	29.7458	up25.01	25.01-29.99	bayker3	bayker	15	lower15	10-19	10	upper8.01	no	yes	yes	24	Acceptable Limit (Within the permissible exposure limit)	Acceptable Limit	63.4	0.62	81.4	1.9	normal	abnormal	normal	normal	inflamation grade1	total.inflamation
52	81	27	lower30	77	169	26.9598	up25.01	25.01-29.99	bayker3	bayker	12	lower15	10-19	10	upper8.01	yes	yes	no	27.25	Acceptable Limit (Within the permissible exposure limit)	Acceptable Limit	65	0.18	132.2	3.3	normal	abnormal	normal	normal	inflamation grade1	total.inflamation
1	1	32	30-40	85	178	26.8274	up25.01	25.01-29.99	official	0fficial	5	lower15	lower10	8	lower8	no	yes	yes	22	Acceptable Limit (Within the permissible exposure limit)	Acceptable Limit	12	0.7	28	0.8	normal	abnormal	normal	normal	inflamation grade1	total.inflamation
2	2	35	30-40	95	185	27.7574	up25.01	25.01-29.99	official	0fficial	8	lower15	lower10	10	upper8.01	no	yes	no	21	Acceptable Limit (Within the permissible exposure limit)	Acceptable Limit	37	13.2	64.2	0.9	normal	abnormal	normal	normal	inflamation grade1	total.inflamation
3	3	38	30-40	85	174	28.075	up25.01	25.01-29.99	official	0fficial	12	lower15	10-19	9	upper8.01	no	yes	yes	23	Acceptable Limit (Within the permissible exposure limit)	Acceptable Limit	102	11	58	1	normal	abnormal	normal	normal	inflamation grade1	total.inflamation
4	4	40	30-40	79	183	23.5898	low 25	low25	official	0fficial	16	upper15.01	10-19	8	lower8	yes	yes	yes	22	Acceptable Limit (Within the permissible exposure limit)	Acceptable Limit	25	1.6	19.8	0.5	normal	abnormal	normal	normal	inflamation grade1	total.inflamation
5	5	42	uppre40	86	176	27.7634	up25.01	25.01-29.99	official	0fficial	17	upper15.01	10-19	9	upper8.01	no	yes	no	22	Acceptable Limit (Within the permissible exposure limit)	Acceptable Limit	13.2	0.09	17.2	0.32	normal	abnormal	normal	normal	inflamation grade1	total.inflamation
7	7	49	uppre40	88	175	28.7346	up25.01	25.01-29.99	official	0fficial	21	upper15.01	upper19	10	upper8.01	no	no	no	22	Acceptable Limit (Within the permissible exposure limit)	Acceptable Limit	22.8	15	32	1.7	normal	abnormal	normal	normal	inflamation grade1	total.inflamation
9	9	36	30-40	79	179	24.6559	low 25	low25	official	0fficial	17	upper15.01	10-19	9	upper8.01	no	yes	yes	22	Acceptable Limit (Within the permissible exposure limit)	Acceptable Limit	30.5	1.1	25.9	1.9	normal	abnormal	normal	normal	inflamation grade1	total.inflamation
10	10	37	30-40	78	179	24.3438	low 25	low25	official	0fficial	11	lower15	10-19	10	upper8.01	yes	no	yes	22	Acceptable Limit (Within the permissible exposure limit)	Acceptable Limit	19.8	1.9	28.1	2.1	normal	abnormal	normal	normal	inflamation grade1	total.inflamation
11	11	45	uppre40	88	179	27.4648	up25.01	25.01-29.99	official	0fficial	17	upper15.01	10-19	11	upper8.01	yes	yes	no	21	Acceptable Limit (Within the permissible exposure limit)	Acceptable Limit	2.5	3.1	33	1.1	normal	abnormal	normal	normal	inflamation grade1	total.inflamation
12	12	40	30-40	79	178	24.9337	low 25	low25	official	0fficial	15	lower15	10-19	10	upper8.01	no	yes	no	22	Acceptable Limit (Within the permissible exposure limit)	Acceptable Limit	10.8	0.8	16.7	0.8	normal	abnormal	normal	normal	inflamation grade1	total.inflamation
14	14	38	30-40	91	185	26.5887	up25.01	25.01-29.99	official	0fficial	10	lower15	lower10	8	lower8	no	no	no	21	Acceptable Limit (Within the permissible exposure limit)	Acceptable Limit	20.6	14.9	44	1.1	normal	abnormal	normal	normal	inflamation grade1	total.inflamation
5	9	48	uppre40	70	162	26.6728	up25.01	25.01-29.99	bayker3	bayker	30	upper15.01	upper19	8.5	upper8.01	no	yes	no	29	Unacceptable limit (Above the exposure limit)	Unacceptable Limit	630.4	1895	535.2	2.7	abnormal	abnormal	normal	normal	inflamation grade 2	total.inflamation
7	12	49	uppre40	54	159	21.3599	low 25	low25	bayker4	bayker	30	upper15.01	upper19	10	upper8.01	no	yes	no	28	Unacceptable limit (Above the exposure limit)	Unacceptable Limit	69.9	0.9	84.6	3.3	normal	abnormal	normal	normal	inflamation grade1	total.inflamation
9	16	31	30-40	104	176	33.5744	up25.01	up30.00	bayker1	bayker	4	lower15	lower10	11	upper8.01	no	yes	no	28.55	Unacceptable limit (Above the exposure limit)	Unacceptable Limit	910.6	1663	1272	4.1	abnormal	abnormal	abnormal	abnormal	inflamation4	total.inflamation
15	25	36	30-40	55	165	20.202	low 25	low25	bayker3	bayker	15	lower15	10-19	8	lower8	yes	yes	no	30.25	Unacceptable limit (Above the exposure limit)	Unacceptable Limit	73.8	1.8	100	2.8	normal	abnormal	normal	normal	inflamation grade1	total.inflamation
19	29	30	lower30	57	174	18.8268	low 25	low25	bayker3	bayker	8	lower15	lower10	10	upper8.01	no	yes	no	30.25	Unacceptable limit (Above the exposure limit)	Unacceptable Limit	66.8	0.88	62.4	2.9	normal	abnormal	normal	normal	inflamation grade1	total.inflamation
20	31	34	30-40	58	168	20.5499	low 25	low25	bayker1	bayker	1	lower15	lower10	10	upper8.01	yes	yes	no	30.75	Unacceptable limit (Above the exposure limit)	Unacceptable Limit	82.5	0.9	113	3.8	normal	abnormal	normal	normal	inflamation grade1	total.inflamation
21	32	31	30-40	104	170	35.9862	up25.01	up30.00	baker2	bayker	5	lower15	lower10	10	upper8.01	yes	yes	no	32.775	Unacceptable limit (Above the exposure limit)	Unacceptable Limit	782.8	1797	684.4	5.7	abnormal	abnormal	normal	abnormal	inflamation3	total.inflamation
22	34	40	30-40	54	171	18.4672	low 25	low25	bayker3	bayker	5	lower15	lower10	12	upper8.01	no	yes	no	30.25	Unacceptable limit (Above the exposure limit)	Unacceptable Limit	914.1	1668	1292	4.5	abnormal	abnormal	abnormal	abnormal	inflamation4	total.inflamation
27	42	34	30-40	97	180	29.9383	up25.01	25.01-29.99	bayker1	bayker	16	upper15.01	10-19	10	upper8.01	no	no	yes	28.975	Unacceptable limit (Above the exposure limit)	Unacceptable Limit	75.1	0.7	115.2	3.9	normal	abnormal	normal	normal	inflamation grade1	total.inflamation
28	43	42	uppre40	63	175	20.5714	low 25	low25	bayker1	bayker	16	upper15.01	10-19	10	upper8.01	yes	yes	no	28.3	Unacceptable limit (Above the exposure limit)	Unacceptable Limit	56	312.7	107.2	4.2	normal	normal	normal	abnormal	inflamation grade1	total.inflamation
29	46	55	uppre40	98	166	35.5639	up25.01	up30.00	baker2	bayker	40	upper15.01	upper19	8	lower8	yes	yes	no	34.625	Unacceptable limit (Above the exposure limit)	Unacceptable Limit	67.1	22.6	108.7	4.8	normal	normal	normal	abnormal	inflamation grade1	total.inflamation
33	55	31	30-40	104	170	35.9862	up25.01	up30.00	baker2	bayker	5	lower15	lower10	10	upper8.01	no	yes	no	28	Unacceptable limit (Above the exposure limit)	Unacceptable Limit	56.4	0.69	101.2	2.5	normal	abnormal	normal	normal	inflamation grade1	total.inflamation
34	56	40	30-40	54	171	18.4672	low 25	low25	bayker1	bayker	8	lower15	lower10	10	upper8.01	yes	yes	no	27.5	Unacceptable limit (Above the exposure limit)	Unacceptable Limit	48.9	49.3	102.5	4.7	normal	normal	normal	abnormal	inflamation grade1	total.inflamation
37	59	30	lower30	79	183	23.5898	low 25	low25	bayker3	bayker	14	lower15	10-19	11	upper8.01	yes	no	yes	28.25	Unacceptable limit (Above the exposure limit)	Unacceptable Limit	64.7	166.8	118.6	5.1	normal	normal	normal	abnormal	inflamation grade1	total.inflamation
39	66	39	30-40	109	172	36.8442	up25.01	up30.00	bayker1	bayker	15	lower15	10-19	8	lower8	yes	yes	no	29	Unacceptable limit (Above the exposure limit)	Unacceptable Limit	40.1	247	93.6	4.6	normal	normal	normal	abnormal	inflamation grade1	total.inflamation
41	68	29	lower30	73	177	23.3011	low 25	low25	bayker1	bayker	5	lower15	lower10	10	upper8.01	yes	yes	no	28.75	Unacceptable limit (Above the exposure limit)	Unacceptable Limit	49.2	73.5	102.5	5.2	normal	normal	normal	abnormal	inflamation grade1	total.inflamation
45	73	44	uppre40	60	165	22.0386	low 25	low25	bayker1	bayker	22	upper15.01	upper19	9	upper8.01	no	no	yes	29	Unacceptable limit (Above the exposure limit)	Unacceptable Limit	125.2	279.8	188.2	5.2	normal	normal	normal	abnormal	inflamation grade1	total.inflamation
46	74	31	30-40	104	171	35.5665	up25.01	up30.00	baker2	bayker	5	lower15	lower10	10	upper8.01	no	no	yes	28	Unacceptable limit (Above the exposure limit)	Unacceptable Limit	845.3	1021	1272	4.7	abnormal	abnormal	abnormal	abnormal	inflamation4	total.inflamation
47	75	40	30-40	54	171	18.4672	low 25	low25	baker2	bayker	5	lower15	lower10	10	upper8.01	yes	yes	no	28.1	Unacceptable limit (Above the exposure limit)	Unacceptable Limit	153.2	827.5	239.6	4.6	normal	abnormal	normal	abnormal	inflamation grade 2	total.inflamation
48	76	23	lower30	73	174	24.1115	low 25	low25	bayker1	bayker	2	lower15	lower10	12	upper8.01	yes	yes	no	28.15	Unacceptable limit (Above the exposure limit)	Unacceptable Limit	84	571.2	114.8	4.1	normal	normal	normal	abnormal	inflamation grade1	total.inflamation
51	79	33	30-40	52	177	16.598	low 25	low25	bayker1	bayker	9	lower15	lower10	10	upper8.01	yes	yes	no	29	Unacceptable limit (Above the exposure limit)	Unacceptable Limit	55.7	58.2	122.1	4.7	normal	normal	normal	abnormal	inflamation grade1	total.inflamation
54	85	26	lower30	58	176	18.7242	low 25	low25	bayker4	bayker	5	lower15	lower10	8	lower8	yes	yes	no	25	Unacceptable limit (Above the exposure limit)	Unacceptable Limit	295.4	1843	542.4	3.9	normal	abnormal	normal	normal	inflamation grade1	total.inflamation
55	86	45	uppre40	66	161	25.462	up25.01	25.01-29.99	baker2	bayker	24	upper15.01	upper19	8	lower8	yes	yes	no	29	Unacceptable limit (Above the exposure limit)	Unacceptable Limit	309.3	993.9	457	3.9	normal	abnormal	normal	normal	inflamation grade1	total.inflamation
56	89	32	30-40	60	159	23.7332	low 25	low25	bayker1	bayker	15	lower15	10-19	12	upper8.01	yes	yes	no	28	Unacceptable limit (Above the exposure limit)	Unacceptable Limit	51	142.1	100	4.7	normal	normal	normal	abnormal	inflamation grade1	total.inflamation
57	93	58	uppre40	76	173	25.3934	up25.01	25.01-29.99	bayker4	bayker	40	upper15.01	upper19	10	upper8.01	no	yes	yes	28	Unacceptable limit (Above the exposure limit)	Unacceptable Limit	75.9	161.8	105.2	4.2	normal	normal	normal	abnormal	inflamation grade1	total.inflamation
59	95	54	uppre40	69	173	23.0546	low 25	low25	bayker3	bayker	35	upper15.01	upper19	10	upper8.01	no	yes	no	28.15	Unacceptable limit (Above the exposure limit)	Unacceptable Limit	55.8	0.1	117.4	3.6	normal	abnormal	normal	normal	inflamation grade1	total.inflamation
61	101	42	uppre40	61	162	23.2434	low 25	low25	bayker1	bayker	20	upper15.01	upper19	8	lower8	no	yes	no	29	Unacceptable limit (Above the exposure limit)	Unacceptable Limit	56.6	76.4	121.9	5.1	normal	normal	normal	abnormal	inflamation grade1	total.inflamation
63	105	40	30-40	89	173	29.737	up25.01	25.01-29.99	bayker3	bayker	25	upper15.01	upper19	11	upper8.01	no	yes	yes	28.1	Unacceptable limit (Above the exposure limit)	Unacceptable Limit	55.3	0.9	110.1	4.1	normal	abnormal	normal	abnormal	inflamation grade 2	total.inflamation
64	107	55	uppre40	76	167	27.2509	up25.01	25.01-29.99	bayker3	bayker	30	upper15.01	upper19	11	upper8.01	no	yes	no	28.15	Unacceptable limit (Above the exposure limit)	Unacceptable Limit	378.5	1700	327.6	3.1	normal	abnormal	normal	normal	inflamation grade1	total.inflamation
65	108	33	30-40	74	176	23.8895	low 25	low25	bayker1	bayker	6	lower15	lower10	11	upper8.01	yes	no	no	28	Unacceptable limit (Above the exposure limit)	Unacceptable Limit	57.2	1	98.7	4	normal	abnormal	normal	normal	inflamation grade1	total.inflamation
66	111	28	lower30	69	169	24.1588	low 25	low25	bayker1	bayker	12	lower15	10-19	10	upper8.01	yes	yes	no	30	Unacceptable limit (Above the exposure limit)	Unacceptable Limit	150.9	491.4	214.2	4.6	normal	normal	normal	abnormal	inflamation grade1	total.inflamation
67	113	32	30-40	57	167	20.4382	low 25	low25	bayker3	bayker	12	lower15	10-19	10	upper8.01	yes	yes	no	28.15	Unacceptable limit (Above the exposure limit)	Unacceptable Limit	535	1805	913.4	3.3	normal	abnormal	abnormal	normal	inflamation grade 2	total.inflamation
70	118	31	30-40	106	174	35.0112	up25.01	up30.00	baker2	bayker	5	lower15	lower10	10	upper8.01	no	no	yes	28	Unacceptable limit (Above the exposure limit)	Unacceptable Limit	60.9	0.7	115	4.3	normal	abnormal	normal	abnormal	inflamation grade 2	total.inflamation
71	120	29	lower30	73	174	24.1115	low 25	low25	bayker3	bayker	14	lower15	10-19	8	lower8	yes	yes	no	30.25	Unacceptable limit (Above the exposure limit)	Unacceptable Limit	83.1	373.1	149.8	4.2	normal	normal	normal	abnormal	inflamation grade1	total.inflamation
74	136	22	lower30	63	170	21.7993	low 25	low25	bayker3	bayker	5	lower15	lower10	9	upper8.01	yes	yes	no	28	Unacceptable limit (Above the exposure limit)	Unacceptable Limit	81.9	107.4	108.7	4.8	normal	normal	normal	abnormal	inflamation grade1	total.inflamation
76	144	45	uppre40	55	168	19.487	low 25	low25	bayker1	bayker	23	upper15.01	upper19	10	upper8.01	yes	no	yes	29	Unacceptable limit (Above the exposure limit)	Unacceptable Limit	74	15.4	129.6	4.1	normal	abnormal	normal	abnormal	inflamation grade 2	total.inflamation
77	146	54	uppre40	69	163	25.9701	up25.01	25.01-29.99	baker2	bayker	37	upper15.01	upper19	8.5	upper8.01	yes	yes	no	28	Unacceptable limit (Above the exposure limit)	Unacceptable Limit	76.6	281	177.9	4.9	normal	normal	normal	abnormal	inflamation grade1	total.inflamation
78	148	29	lower30	65	173	21.7181	low 25	low25	bayker3	bayker	2	lower15	lower10	10	upper8.01	no	yes	no	29.3	Unacceptable limit (Above the exposure limit)	Unacceptable Limit	79.2	159.4	135.8	4.7	normal	normal	normal	abnormal	inflamation grade1	total.inflamation
79	149	31	30-40	104	171	35.5665	up25.01	up30.00	bayker3	bayker	2	lower15	lower10	10	upper8.01	yes	yes	no	28.1	Unacceptable limit (Above the exposure limit)	Unacceptable Limit	70.5	143.4	123.8	4.5	normal	normal	normal	abnormal	inflamation grade1	total.inflamation
80	150	30	lower30	54	171	18.4672	low 25	low25	bayker3	bayker	10	lower15	lower10	10	upper8.01	no	yes	no	30.25	Unacceptable limit (Above the exposure limit)	Unacceptable Limit	64	10	105.1	3.8	normal	abnormal	normal	normal	inflamation grade1	total.inflamation
84	223	19	lower30	99	178	31.2461	up25.01	up30.00	bayker4	bayker	4	lower15	lower10	10	upper8.01	yes	no	yes	28.775	Unacceptable limit (Above the exposure limit)	Unacceptable Limit	72.1	14.1	139.4	3.6	normal	abnormal	normal	normal	inflamation grade1	total.inflamation
