# Supplementary material for: The influence of occupational heat stress on serum inflammatory cytokines among traditional bakery workers in Iran
Source: PLoS One. 2024 May 6;19(5):e0302847. doi: 10.1371/journal.pone.0302847 (PMC11073666; doi:10.1371/journal.pone.0302847)
Supplement: S1 File — The multivariate models in bakers after excluding officials. (ZIP) [file pone.0302847.s002.zip]

Archive with 1 entries (1 files):
- multivariete/multivariete.spv
